# Supplementary material for: Identification and Roles of miR-29b-1-3p and miR29a-3p-Regulated and Non-Regulated lncRNAs in Endocrine-Sensitive and Resistant Breast Cancer Cells
Source: Cancers (Basel). 2021 Jul 14;13(14):3530. doi: 10.3390/cancers13143530 (PMC8307416; doi:10.3390/cancers13143530)
Supplement: Supplementary file 1 [file cancers-13-03530-s001.zip]

Archive with 1 entries (1 files):
- cancers-1267875-supplementary.pdf
